# Supplementary material for: Commensal and Pathogenic Members of the Dental Calculus Microbiome of Badia Pozzeveri Individuals from the 11th to 19th Centuries
Source: Genes (Basel). 2019 Apr 12;10(4):299. doi: 10.3390/genes10040299 (PMC6523138; doi:10.3390/genes10040299)
Supplement: Supplementary file 1 [file genes-10-00299-s001.zip]

Archive with 2 entries (2 files):
- Supplementary-files.zip
- Unpublished-material.zip
